# Supplementary material for: A Compartmental Mathematical Model to Assess the Impact of Vaccination, Isolation, and Key Epidemiological Parameters on Mpox Control
Source: Med Sci (Basel). 2025 Oct 10;13(4):226. doi: 10.3390/medsci13040226 (PMC12551027; doi:10.3390/medsci13040226)
Supplement: Supplementary file 1 [file medsci-13-00226-s001.zip]

Archive with 5 entries (5 files):
- Supplementary Methods.pdf
- Supplementary Figures.pdf
- Supplementary Material 1.xlsx
- Supplementary material 2.pdf
- Supplementary Material 3.pdf
