# Supplementary material for: A Compartmental Mathematical Model to Assess the Impact of Vaccination, Isolation, and Key Epidemiological Parameters on Mpox Control
Source: Med Sci (Basel). 2025 Oct 10;13(4):226. doi: 10.3390/medsci13040226 (PMC12551027; doi:10.3390/medsci13040226)
Supplement: Supplementary file 1 [file medsci-13-00226-s001.zip › Supplementary Material 1.xlsx]

## Sheet: World_DB
date	Index	new_cases_world	total_cases_world
2022-05-01	0	27	27
2022-05-02	1	0	27
2022-05-03	2	0	27
2022-05-04	3	0	27
2022-05-05	4	0	27
2022-05-06	5	0	27
2022-05-07	6	1	28
2022-05-08	7	0	28
2022-05-09	8	0	28
2022-05-10	9	0	28
2022-05-11	10	0	28
2022-05-12	11	0	28
2022-05-13	12	4	32
2022-05-14	13	2	34
2022-05-15	14	0	34
2022-05-16	15	5	39
2022-05-17	16	3	42
2022-05-18	17	4	47
2022-05-19	18	18	65
2022-05-20	19	57	122
2022-05-21	20	26	148
2022-05-22	21	21	169
2022-05-23	22	35	204
2022-05-24	23	28	232
2022-05-25	24	47	279
2022-05-26	25	51	330
2022-05-27	26	25	355
2022-05-28	27	0	355
2022-05-29	28	1	356
2022-05-30	29	156	512
2022-05-31	30	58	570
2022-06-01	31	81	651
2022-06-02	32	91	742
2022-06-03	33	183	925
2022-06-04	34	42	967
2022-06-05	35	4	971
2022-06-06	36	93	1064
2022-06-07	37	55	1119
2022-06-08	38	112	1231
2022-06-09	39	71	1302
2022-06-10	40	197	1499
2022-06-11	41	11	1510
2022-06-12	42	9	1519
2022-06-13	43	197	1716
2022-06-14	44	165	1881
2022-06-15	45	199	2080
2022-06-16	46	138	2218
2022-06-17	47	467	2685
2022-06-18	48	22	2707
2022-06-19	49	22	2729
2022-06-20	50	332	3061
2022-06-21	51	217	3278
2022-06-22	52	161	3439
2022-06-23	53	350	3789
2022-06-24	54	450	4239
2022-06-25	55	66	4305
2022-06-26	56	28	4333
2022-06-27	57	186	4519
2022-06-28	58	512	5031
2022-06-29	59	187	5218
2022-06-30	60	437	5655
2022-07-01	61	276	5931
2022-07-02	62	97	6028
2022-07-03	63	19	6047
2022-07-04	64	183	6230
2022-07-05	65	852	7082
2022-07-06	66	477	7559
2022-07-07	67	297	7856
2022-07-08	68	116	7972
2022-07-09	69	174	8146
2022-07-10	70	1145	9291
2022-07-11	71	198	9489
2022-07-12	72	514	10003
2022-07-13	73	685	10688
2022-07-14	74	326	11014
2022-07-15	75	464	11478
2022-07-16	76	475	11953
2022-07-17	77	76	12029
2022-07-18	78	692	12721
2022-07-19	79	1147	13868
2022-07-20	80	639	14507
2022-07-21	81	800	15307
2022-07-22	82	699	16006
2022-07-23	83	352	16358
2022-07-24	84	16	16374
2022-07-25	85	389	16763
2022-07-26	86	1281	18044
2022-07-27	87	1099	19143
2022-07-28	88	512	19655
2022-07-29	89	1604	21259
2022-07-30	90	338	21597
2022-07-31	91	3	21600
2022-08-01	92	1018	22618
2022-08-02	93	1585	24203
2022-08-03	94	847	25050
2022-08-04	95	950	26000
2022-08-05	96	534	26534
2022-08-06	97	808	27342
2022-08-07	98	449	27791
2022-08-08	99	777	28568
2022-08-09	100	1260	29828
2022-08-10	101	1802	31630
2022-08-11	102	1099	32729
2022-08-12	103	1429	34158
2022-08-13	104	599	34757
2022-08-14	105	610	35367
2022-08-15	106	297	35664
2022-08-16	107	823	36487
2022-08-17	108	1311	37798
2022-08-18	109	1383	39181
2022-08-19	110	1278	40459
2022-08-20	111	835	41294
2022-08-21	112	21	41315
2022-08-22	113	466	41781
2022-08-23	114	1121	42902
2022-08-24	115	1658	44560
2022-08-25	116	849	45409
2022-08-26	117	1589	46998
2022-08-27	118	826	47824
2022-08-28	119	265	48089
2022-08-29	120	47	48136
2022-08-30	121	877	49013
2022-08-31	122	1553	50566
2022-09-01	123	660	51226
2022-09-02	124	878	52104
2022-09-03	125	703	52807
2022-09-04	126	278	53085
2022-09-05	127	1	53086
2022-09-06	128	1181	54267
2022-09-07	129	642	54909
2022-09-08	130	1343	56252
2022-09-09	131	841	57093
2022-09-10	132	285	57378
2022-09-11	133	552	57930
2022-09-12	134	63	57993
2022-09-13	135	357	58350
2022-09-14	136	858	59208
2022-09-15	137	1204	60412
2022-09-16	138	677	61089
2022-09-17	139	694	61783
2022-09-18	140	160	61943
2022-09-19	141	165	62108
2022-09-20	142	556	62664
2022-09-21	143	1702	64366
2022-09-22	144	333	64699
2022-09-23	145	437	65136
2022-09-24	146	442	65578
2022-09-25	147	118	65696
2022-09-26	148	128	65824
2022-09-27	149	870	66694
2022-09-28	150	954	67648
2022-09-29	151	367	68015
2022-09-30	152	357	68372
2022-10-01	153	185	68557
2022-10-02	154	67	68624
2022-10-03	155	9	68633
2022-10-04	156	464	69097
2022-10-05	157	1663	70760
2022-10-06	158	243	71003
2022-10-07	159	272	71275
2022-10-08	160	72	71347
2022-10-09	161	71	71418
2022-10-10	162	20	71438
2022-10-11	163	58	71496
2022-10-12	164	872	72368
2022-10-13	165	606	72974
2022-10-14	166	177	73151
2022-10-15	167	330	73481
2022-10-16	168	34	73515
2022-10-17	169	24	73539
2022-10-18	170	63	73602
2022-10-19	171	1277	74879
2022-10-20	172	173	75052
2022-10-21	173	140	75192
2022-10-22	174	336	75528
2022-10-23	175	184	75712
2022-10-24	176	12	75724
2022-10-25	177	137	75861
2022-10-26	178	656	76517
2022-10-27	179	100	76617
2022-10-28	180	241	76858
2022-10-29	181	143	77001
2022-10-30	182	21	77022
2022-10-31	183	20	77042
2022-11-01	184	151	77193
2022-11-02	185	484	77677
2022-11-03	186	303	77980
2022-11-04	187	235	78215
2022-11-05	188	153	78368
2022-11-06	189	0	78368
2022-11-07	190	10	78378
2022-11-08	191	285	78663
2022-11-09	192	312	78975
2022-11-10	193	243	79218
2022-11-11	194	183	79401
2022-11-12	195	23	79424
2022-11-13	196	74	79498
2022-11-14	197	0	79498
2022-11-15	198	213	79711
2022-11-16	199	372	80083
2022-11-17	200	209	80292
2022-11-18	201	60	80352
2022-11-19	202	203	80555
2022-11-20	203	59	80614
2022-11-21	204	0	80614
2022-11-22	205	126	80740
2022-11-23	206	213	80953
2022-11-24	207	236	81189
2022-11-25	208	73	81262
2022-11-26	209	6	81268
2022-11-27	210	0	81268
2022-11-28	211	0	81268
2022-11-29	212	213	81481
2022-11-30	213	257	81738
2022-12-01	214	30	81768
2022-12-02	215	173	81941
2022-12-03	216	319	82260
2022-12-04	217	13	82273
2022-12-05	218	0	82273
2022-12-06	219	27	82300
2022-12-07	220	86	82386
2022-12-08	221	308	82694
2022-12-09	222	108	82802
2022-12-10	223	27	82829
2022-12-11	224	0	82829
2022-12-12	225	4	82833
2022-12-13	226	72	82905
2022-12-14	227	96	83001
2022-12-15	228	32	83033
2022-12-16	229	38	83071
2022-12-17	230	35	83106
2022-12-18	231	5	83111
2022-12-19	232	0	83111
2022-12-20	233	137	83248
2022-12-21	234	164	83412
2022-12-22	235	32	83444
2022-12-23	236	67	83511
2022-12-24	237	70	83581
2022-12-25	238	0	83581
2022-12-26	239	0	83581
2022-12-27	240	23	83604
2022-12-28	241	158	83762
2022-12-29	242	133	83895
2022-12-30	243	65	83960
2022-12-31	244	142	84102
2023-01-01	245	3	84105
2023-01-02	246	4	84109
2023-01-03	247	75	84184
2023-01-04	248	38	84222
2023-01-05	249	125	84347
2023-01-06	250	104	84451
2023-01-07	251	23	84474
2023-01-08	252	16	84490
2023-01-09	253	0	84490
2023-01-10	254	54	84544
2023-01-11	255	68	84612
2023-01-12	256	75	84687
2023-01-13	257	93	84780
2023-01-14	258	12	84792
2023-01-15	259	0	84792
2023-01-16	260	0	84792
2023-01-17	261	83	84875
2023-01-18	262	79	84954
2023-01-19	263	33	84987
2023-01-20	264	62	85049
2023-01-21	265	86	85135
2023-01-22	266	2	85137
2023-01-23	267	0	85137
2023-01-24	268	51	85188
2023-01-25	269	22	85210
2023-01-26	270	162	85372
2023-01-27	271	58	85430
2023-01-28	272	23	85453
2023-01-29	273	26	85479
2023-01-30	274	0	85479
2023-01-31	275	43	85522
2023-02-01	276	55	85577
2023-02-02	277	1	85578
2023-02-03	278	42	85620
2023-02-04	279	36	85656
2023-02-05	280	0	85656
2023-02-06	281	0	85656
2023-02-07	282	21	85677
2023-02-08	283	54	85731
2023-02-09	284	61	85792
2023-02-10	285	21	85813
2023-02-11	286	80	85893
2023-02-12	287	10	85903
2023-02-13	288	0	85903
2023-02-14	289	21	85924
2023-02-15	290	22	85946
2023-02-16	291	4	85950
2023-02-17	292	104	86054
2023-02-18	293	2	86056
2023-02-19	294	0	86056
2023-02-20	295	0	86056
2023-02-21	296	5	86061
2023-02-22	297	29	86090
2023-02-23	298	71	86161
2023-02-24	299	13	86174
2023-02-25	300	38	86212
2023-02-26	301	0	86212
2023-02-27	302	0	86212
2023-02-28	303	58	86270
2023-03-01	304	25	86295
2023-03-02	305	0	86295
2023-03-03	306	41	86336
2023-03-04	307	31	86367
2023-03-05	308	19	86386
2023-03-06	309	0	86386
2023-03-07	310	17	86403
2023-03-08	311	18	86421
2023-03-09	312	2	86423
2023-03-10	313	68	86491
2023-03-11	314	34	86525
2023-03-12	315	0	86525
2023-03-13	316	1	86526
2023-03-14	317	23	86549
2023-03-15	318	30	86579
2023-03-16	319	11	86590
2023-03-17	320	17	86607
2023-03-18	321	27	86634
2023-03-19	322	1	86635
2023-03-20	323	13	86648
2023-03-21	324	4	86652
2023-03-22	325	12	86664
2023-03-23	326	17	86681
2023-03-24	327	10	86691
2023-03-25	328	33	86724
2023-03-26	329	20	86744
2023-03-27	330	0	86744
2023-03-28	331	7	86751
2023-03-29	332	35	86786
2023-03-30	333	3	86789
2023-03-31	334	20	86809
2023-04-01	335	39	86848
2023-04-02	336	0	86848
2023-04-03	337	3	86851
2023-04-04	338	37	86888
2023-04-05	339	9	86897
2023-04-06	340	21	86918
2023-04-07	341	76	86994
2023-04-08	342	4	86998
2023-04-09	343	0	86998
2023-04-10	344	0	86998
2023-04-11	345	24	87022
2023-04-12	346	57	87079
2023-04-13	347	0	87079
2023-04-14	348	52	87131
2023-04-15	349	12	87143
2023-04-16	350	2	87145
2023-04-17	351	2	87147
2023-04-18	352	23	87170
2023-04-19	353	3	87173
2023-04-20	354	9	87182
2023-04-21	355	15	87197
2023-04-22	356	10	87207
2023-04-23	357	3	87210
2023-04-24	358	19	87229
2023-04-25	359	0	87229
2023-04-26	360	14	87243
2023-04-27	361	1	87244
2023-04-28	362	6	87250
2023-04-29	363	0	87250
2023-04-30	364	24	87274

## Sheet: Europe_DB
date	Index	new_cases_europe	total_cases_europe
2022-05-07	0	1	1
2022-05-08	1	0	1
2022-05-09	2	0	1
2022-05-10	3	0	1
2022-05-11	4	0	1
2022-05-12	5	0	1
2022-05-13	6	0	1
2022-05-14	7	2	3
2022-05-15	8	0	3
2022-05-16	9	5	8
2022-05-17	10	3	11
2022-05-18	11	5	16
2022-05-19	12	18	34
2022-05-20	13	43	77
2022-05-21	14	25	102
2022-05-22	15	21	123
2022-05-23	16	35	158
2022-05-24	17	24	182
2022-05-25	18	47	229
2022-05-26	19	51	280
2022-05-27	20	25	305
2022-05-28	21	0	305
2022-05-29	22	1	306
2022-05-30	23	155	461
2022-05-31	24	58	519
2022-06-01	25	81	600
2022-06-02	26	85	685
2022-06-03	27	84	769
2022-06-04	28	20	789
2022-06-05	29	0	789
2022-06-06	30	92	881
2022-06-07	31	55	936
2022-06-08	32	95	1031
2022-06-09	33	46	1077
2022-06-10	34	167	1244
2022-06-11	35	0	1244
2022-06-12	36	8	1252
2022-06-13	37	193	1445
2022-06-14	38	150	1595
2022-06-15	39	151	1746
2022-06-16	40	123	1869
2022-06-17	41	344	2213
2022-06-18	42	0	2213
2022-06-19	43	0	2213
2022-06-20	44	326	2539
2022-06-21	45	214	2753
2022-06-22	46	153	2906
2022-06-23	47	283	3189
2022-06-24	48	378	3567
2022-06-25	49	44	3611
2022-06-26	50	0	3611
2022-06-27	51	168	3779
2022-06-28	52	501	4280
2022-06-29	53	96	4376
2022-06-30	54	351	4727
2022-07-01	55	187	4914
2022-07-02	56	24	4938
2022-07-03	57	0	4938
2022-07-04	58	166	5104
2022-07-05	59	758	5862
2022-07-06	60	412	6274
2022-07-07	61	160	6434
2022-07-08	62	0	6434
2022-07-09	63	0	6434
2022-07-10	64	1140	7574
2022-07-11	65	168	7742
2022-07-12	66	420	8162
2022-07-13	67	480	8642
2022-07-14	68	225	8867
2022-07-15	69	211	9078
2022-07-16	70	0	9078
2022-07-17	71	0	9078
2022-07-18	72	670	9748
2022-07-19	73	752	10500
2022-07-20	74	400	10900
2022-07-21	75	634	11534
2022-07-22	76	224	11758
2022-07-23	77	0	11758
2022-07-24	78	0	11758
2022-07-25	79	376	12134
2022-07-26	80	786	12920
2022-07-27	81	431	13351
2022-07-28	82	382	13733
2022-07-29	83	190	13923
2022-07-30	84	0	13923
2022-07-31	85	1	13924
2022-08-01	86	986	14910
2022-08-02	87	868	15778
2022-08-03	88	31	15809
2022-08-04	89	327	16136
2022-08-05	90	197	16333
2022-08-06	91	0	16333
2022-08-07	92	0	16333
2022-08-08	93	770	17103
2022-08-09	94	626	17729
2022-08-10	95	103	17832
2022-08-11	96	315	18147
2022-08-12	97	299	18446
2022-08-13	98	0	18446
2022-08-14	99	594	19040
2022-08-15	100	0	19040
2022-08-16	101	196	19236
2022-08-17	102	237	19473
2022-08-18	103	216	19689
2022-08-19	104	300	19989
2022-08-20	105	0	19989
2022-08-21	106	0	19989
2022-08-22	107	450	20439
2022-08-23	108	441	20880
2022-08-24	109	33	20913
2022-08-25	110	113	21026
2022-08-26	111	821	21847
2022-08-27	112	0	21847
2022-08-28	113	0	21847
2022-08-29	114	25	21872
2022-08-30	115	252	22124
2022-08-31	116	213	22337
2022-09-01	117	62	22399
2022-09-02	118	0	22399
2022-09-03	119	0	22399
2022-09-04	120	278	22677
2022-09-05	121	0	22677
2022-09-06	122	273	22950
2022-09-07	123	88	23038
2022-09-08	124	50	23088
2022-09-09	125	0	23088
2022-09-10	126	0	23088
2022-09-11	127	290	23378
2022-09-12	128	0	23378
2022-09-13	129	208	23586
2022-09-14	130	57	23643
2022-09-15	131	27	23670
2022-09-16	132	114	23784
2022-09-17	133	0	23784
2022-09-18	134	0	23784
2022-09-19	135	102	23886
2022-09-20	136	113	23999
2022-09-21	137	104	24103
2022-09-22	138	11	24114
2022-09-23	139	23	24137
2022-09-24	140	0	24137
2022-09-25	141	0	24137
2022-09-26	142	101	24238
2022-09-27	143	125	24363
2022-09-28	144	15	24378
2022-09-29	145	41	24419
2022-09-30	146	57	24476
2022-10-01	147	0	24476
2022-10-02	148	0	24476
2022-10-03	149	3	24479
2022-10-04	150	82	24561
2022-10-05	151	5	24566
2022-10-06	152	53	24619
2022-10-07	153	19	24638
2022-10-08	154	0	24638
2022-10-09	155	0	24638
2022-10-10	156	16	24654
2022-10-11	157	45	24699
2022-10-12	158	7	24706
2022-10-13	159	21	24727
2022-10-14	160	39	24766
2022-10-15	161	0	24766
2022-10-16	162	0	24766
2022-10-17	163	20	24786
2022-10-18	164	0	24786
2022-10-19	165	125	24911
2022-10-20	166	5	24916
2022-10-21	167	8	24924
2022-10-22	168	0	24924
2022-10-23	169	0	24924
2022-10-24	170	8	24932
2022-10-25	171	74	25006
2022-10-26	172	10	25016
2022-10-27	173	1	25017
2022-10-28	174	4	25021
2022-10-29	175	0	25021
2022-10-30	176	0	25021
2022-10-31	177	4	25025
2022-11-01	178	14	25039
2022-11-02	179	0	25039
2022-11-03	180	0	25039
2022-11-04	181	31	25070
2022-11-05	182	0	25070
2022-11-06	183	0	25070
2022-11-07	184	0	25070
2022-11-08	185	27	25097
2022-11-09	186	0	25097
2022-11-10	187	0	25097
2022-11-11	188	0	25097
2022-11-12	189	0	25097
2022-11-13	190	56	25153
2022-11-14	191	0	25153
2022-11-15	192	34	25187
2022-11-16	193	0	25187
2022-11-17	194	0	25187
2022-11-18	195	12	25199
2022-11-19	196	0	25199
2022-11-20	197	0	25199
2022-11-21	198	0	25199
2022-11-22	199	34	25233
2022-11-23	200	0	25233
2022-11-24	201	0	25233
2022-11-25	202	4	25237
2022-11-26	203	0	25237
2022-11-27	204	0	25237
2022-11-28	205	0	25237
2022-11-29	206	30	25267
2022-11-30	207	0	25267
2022-12-01	208	0	25267
2022-12-02	209	6	25273
2022-12-03	210	0	25273
2022-12-04	211	0	25273
2022-12-05	212	0	25273
2022-12-06	213	22	25295
2022-12-07	214	0	25295
2022-12-08	215	0	25295
2022-12-09	216	8	25303
2022-12-10	217	0	25303
2022-12-11	218	0	25303
2022-12-12	219	0	25303
2022-12-13	220	19	25322
2022-12-14	221	0	25322
2022-12-15	222	0	25322
2022-12-16	223	6	25328
2022-12-17	224	0	25328
2022-12-18	225	0	25328
2022-12-19	226	0	25328
2022-12-20	227	93	25421
2022-12-21	228	0	25421
2022-12-22	229	0	25421
2022-12-23	230	0	25421
2022-12-24	231	0	25421
2022-12-25	232	0	25421
2022-12-26	233	0	25421
2022-12-27	234	6	25427
2022-12-28	235	0	25427
2022-12-29	236	0	25427
2022-12-30	237	0	25427
2022-12-31	238	0	25427
2023-01-01	239	0	25427
2023-01-02	240	0	25427
2023-01-03	241	31	25458
2023-01-04	242	0	25458
2023-01-05	243	0	25458
2023-01-06	244	2	25460
2023-01-07	245	0	25460
2023-01-08	246	0	25460
2023-01-09	247	0	25460
2023-01-10	248	5	25465
2023-01-11	249	0	25465
2023-01-12	250	0	25465
2023-01-13	251	8	25473
2023-01-14	252	0	25473
2023-01-15	253	0	25473
2023-01-16	254	0	25473
2023-01-17	255	24	25497
2023-01-18	256	0	25497
2023-01-19	257	0	25497
2023-01-20	258	5	25502
2023-01-21	259	0	25502
2023-01-22	260	0	25502
2023-01-23	261	0	25502
2023-01-24	262	8	25510
2023-01-25	263	0	25510
2023-01-26	264	0	25510
2023-01-27	265	15	25525
2023-01-28	266	0	25525
2023-01-29	267	0	25525
2023-01-30	268	0	25525
2023-01-31	269	20	25545
2023-02-01	270	0	25545
2023-02-02	271	0	25545
2023-02-03	272	1	25546
2023-02-04	273	0	25546
2023-02-05	274	0	25546
2023-02-06	275	0	25546
2023-02-07	276	5	25551
2023-02-08	277	0	25551
2023-02-09	278	0	25551
2023-02-10	279	2	25553
2023-02-11	280	0	25553
2023-02-12	281	0	25553
2023-02-13	282	0	25553
2023-02-14	283	5	25558
2023-02-15	284	0	25558
2023-02-16	285	0	25558
2023-02-17	286	1	25559
2023-02-18	287	0	25559
2023-02-19	288	0	25559
2023-02-20	289	0	25559
2023-02-21	290	5	25564
2023-02-22	291	0	25564
2023-02-23	292	0	25564
2023-02-24	293	0	25564
2023-02-25	294	0	25564
2023-02-26	295	0	25564
2023-02-27	296	0	25564
2023-02-28	297	0	25564
2023-03-01	298	0	25564
2023-03-02	299	0	25564
2023-03-03	300	0	25564
2023-03-04	301	3	25567
2023-03-05	302	0	25567
2023-03-06	303	0	25567
2023-03-07	304	3	25570
2023-03-08	305	0	25570
2023-03-09	306	0	25570
2023-03-10	307	0	25570
2023-03-11	308	0	25570
2023-03-12	309	0	25570
2023-03-13	310	0	25570
2023-03-14	311	3	25573
2023-03-15	312	0	25573
2023-03-16	313	0	25573
2023-03-17	314	0	25573
2023-03-18	315	0	25573
2023-03-19	316	0	25573
2023-03-20	317	0	25573
2023-03-21	318	0	25573
2023-03-22	319	0	25573
2023-03-23	320	0	25573
2023-03-24	321	0	25573
2023-03-25	322	0	25573
2023-03-26	323	0	25573
2023-03-27	324	0	25573
2023-03-28	325	1	25574
2023-03-29	326	0	25574
2023-03-30	327	0	25574
2023-03-31	328	0	25574
2023-04-01	329	0	25574
2023-04-02	330	0	25574
2023-04-03	331	0	25574
2023-04-04	332	21	25595
2023-04-05	333	0	25595
2023-04-06	334	0	25595
2023-04-07	335	0	25595
2023-04-08	336	0	25595
2023-04-09	337	0	25595
2023-04-10	338	0	25595
2023-04-11	339	5	25600
2023-04-12	340	0	25600
2023-04-13	341	0	25600
2023-04-14	342	0	25600
2023-04-15	343	0	25600
2023-04-16	344	0	25600
2023-04-17	345	0	25600
2023-04-18	346	1	25601
2023-04-19	347	0	25601
2023-04-20	348	0	25601
2023-04-21	349	0	25601
2023-04-22	350	0	25601
2023-04-23	351	0	25601
2023-04-24	352	1	25602
2023-04-25	353	0	25602
2023-04-26	354	0	25602
2023-04-27	355	0	25602
2023-04-28	356	0	25602
2023-04-29	357	0	25602
2023-04-30	358	0	25602

## Sheet: South_AmericaDB
date	Index	new_cases_south_america	total_cases_south_america
2022-06-01	0	2	2
2022-06-02	1	0	2
2022-06-03	2	0	2
2022-06-04	3	0	2
2022-06-05	4	0	2
2022-06-06	5	0	2
2022-06-07	6	0	2
2022-06-08	7	2	4
2022-06-09	8	0	4
2022-06-10	9	0	4
2022-06-11	10	0	4
2022-06-12	11	0	4
2022-06-13	12	0	4
2022-06-14	13	0	4
2022-06-15	14	8	12
2022-06-16	15	0	12
2022-06-17	16	0	12
2022-06-18	17	0	12
2022-06-19	18	0	12
2022-06-20	19	0	12
2022-06-21	20	0	12
2022-06-22	21	18	30
2022-06-23	22	0	30
2022-06-24	23	0	30
2022-06-25	24	0	30
2022-06-26	25	0	30
2022-06-27	26	0	30
2022-06-28	27	0	30
2022-06-29	28	54	84
2022-06-30	29	0	84
2022-07-01	30	0	84
2022-07-02	31	0	84
2022-07-03	32	0	84
2022-07-04	33	0	84
2022-07-05	34	0	84
2022-07-06	35	166	250
2022-07-07	36	0	250
2022-07-08	37	0	250
2022-07-09	38	0	250
2022-07-10	39	0	250
2022-07-11	40	0	250
2022-07-12	41	0	250
2022-07-13	42	227	477
2022-07-14	43	0	477
2022-07-15	44	0	477
2022-07-16	45	0	477
2022-07-17	46	0	477
2022-07-18	47	0	477
2022-07-19	48	0	477
2022-07-20	49	312	789
2022-07-21	50	0	789
2022-07-22	51	0	789
2022-07-23	52	0	789
2022-07-24	53	0	789
2022-07-25	54	0	789
2022-07-26	55	0	789
2022-07-27	56	550	1339
2022-07-28	57	0	1339
2022-07-29	58	0	1339
2022-07-30	59	0	1339
2022-07-31	60	0	1339
2022-08-01	61	0	1339
2022-08-02	62	0	1339
2022-08-03	63	877	2216
2022-08-04	64	0	2216
2022-08-05	65	0	2216
2022-08-06	66	0	2216
2022-08-07	67	0	2216
2022-08-08	68	0	2216
2022-08-09	69	0	2216
2022-08-10	70	1326	3542
2022-08-11	71	0	3542
2022-08-12	72	0	3542
2022-08-13	73	0	3542
2022-08-14	74	0	3542
2022-08-15	75	0	3542
2022-08-16	76	0	3542
2022-08-17	77	1347	4889
2022-08-18	78	0	4889
2022-08-19	79	0	4889
2022-08-20	80	0	4889
2022-08-21	81	0	4889
2022-08-22	82	0	4889
2022-08-23	83	0	4889
2022-08-24	84	1666	6555
2022-08-25	85	0	6555
2022-08-26	86	0	6555
2022-08-27	87	0	6555
2022-08-28	88	0	6555
2022-08-29	89	0	6555
2022-08-30	90	0	6555
2022-08-31	91	1470	8025
2022-09-01	92	0	8025
2022-09-02	93	0	8025
2022-09-03	94	0	8025
2022-09-04	95	0	8025
2022-09-05	96	0	8025
2022-09-06	97	0	8025
2022-09-07	98	1572	9597
2022-09-08	99	0	9597
2022-09-09	100	0	9597
2022-09-10	101	0	9597
2022-09-11	102	0	9597
2022-09-12	103	0	9597
2022-09-13	104	0	9597
2022-09-14	105	1727	11324
2022-09-15	106	0	11324
2022-09-16	107	0	11324
2022-09-17	108	0	11324
2022-09-18	109	0	11324
2022-09-19	110	0	11324
2022-09-20	111	0	11324
2022-09-21	112	1497	12821
2022-09-22	113	0	12821
2022-09-23	114	0	12821
2022-09-24	115	0	12821
2022-09-25	116	0	12821
2022-09-26	117	0	12821
2022-09-27	118	0	12821
2022-09-28	119	1219	14040
2022-09-29	120	0	14040
2022-09-30	121	0	14040
2022-10-01	122	0	14040
2022-10-02	123	0	14040
2022-10-03	124	0	14040
2022-10-04	125	0	14040
2022-10-05	126	1174	15214
2022-10-06	127	0	15214
2022-10-07	128	0	15214
2022-10-08	129	0	15214
2022-10-09	130	0	15214
2022-10-10	131	0	15214
2022-10-11	132	0	15214
2022-10-12	133	982	16196
2022-10-13	134	0	16196
2022-10-14	135	0	16196
2022-10-15	136	0	16196
2022-10-16	137	0	16196
2022-10-17	138	0	16196
2022-10-18	139	0	16196
2022-10-19	140	1046	17242
2022-10-20	141	0	17242
2022-10-21	142	0	17242
2022-10-22	143	0	17242
2022-10-23	144	0	17242
2022-10-24	145	0	17242
2022-10-25	146	0	17242
2022-10-26	147	623	17865
2022-10-27	148	0	17865
2022-10-28	149	0	17865
2022-10-29	150	0	17865
2022-10-30	151	0	17865
2022-10-31	152	0	17865
2022-11-01	153	0	17865
2022-11-02	154	611	18476
2022-11-03	155	0	18476
2022-11-04	156	0	18476
2022-11-05	157	0	18476
2022-11-06	158	0	18476
2022-11-07	159	0	18476
2022-11-08	160	0	18476
2022-11-09	161	622	19098
2022-11-10	162	0	19098
2022-11-11	163	0	19098
2022-11-12	164	0	19098
2022-11-13	165	0	19098
2022-11-14	166	0	19098
2022-11-15	167	0	19098
2022-11-16	168	588	19686
2022-11-17	169	0	19686
2022-11-18	170	0	19686
2022-11-19	171	0	19686
2022-11-20	172	0	19686
2022-11-21	173	0	19686
2022-11-22	174	0	19686
2022-11-23	175	372	20058
2022-11-24	176	0	20058
2022-11-25	177	0	20058
2022-11-26	178	0	20058
2022-11-27	179	0	20058
2022-11-28	180	0	20058
2022-11-29	181	0	20058
2022-11-30	182	324	20382
2022-12-01	183	0	20382
2022-12-02	184	0	20382
2022-12-03	185	0	20382
2022-12-04	186	0	20382
2022-12-05	187	0	20382
2022-12-06	188	0	20382
2022-12-07	189	280	20662
2022-12-08	190	0	20662
2022-12-09	191	0	20662
2022-12-10	192	0	20662
2022-12-11	193	0	20662
2022-12-12	194	0	20662
2022-12-13	195	0	20662
2022-12-14	196	148	20810
2022-12-15	197	0	20810
2022-12-16	198	0	20810
2022-12-17	199	0	20810
2022-12-18	200	0	20810
2022-12-19	201	0	20810
2022-12-20	202	0	20810
2022-12-21	203	276	21086
2022-12-22	204	0	21086
2022-12-23	205	0	21086
2022-12-24	206	0	21086
2022-12-25	207	0	21086
2022-12-26	208	0	21086
2022-12-27	209	0	21086
2022-12-28	210	267	21353
2022-12-29	211	0	21353
2022-12-30	212	0	21353
2022-12-31	213	0	21353
2023-01-01	214	0	21353
2023-01-02	215	0	21353
2023-01-03	216	0	21353
2023-01-04	217	158	21511
2023-01-05	218	0	21511
2023-01-06	219	0	21511
2023-01-07	220	0	21511
2023-01-08	221	0	21511
2023-01-09	222	0	21511
2023-01-10	223	0	21511
2023-01-11	224	115	21626
2023-01-12	225	0	21626
2023-01-13	226	0	21626
2023-01-14	227	0	21626
2023-01-15	228	0	21626
2023-01-16	229	0	21626
2023-01-17	230	0	21626
2023-01-18	231	124	21750
2023-01-19	232	0	21750
2023-01-20	233	0	21750
2023-01-21	234	0	21750
2023-01-22	235	0	21750
2023-01-23	236	0	21750
2023-01-24	237	0	21750
2023-01-25	238	97	21847
2023-01-26	239	0	21847
2023-01-27	240	0	21847
2023-01-28	241	0	21847
2023-01-29	242	0	21847
2023-01-30	243	0	21847
2023-01-31	244	0	21847
2023-02-01	245	64	21911
2023-02-02	246	0	21911
2023-02-03	247	0	21911
2023-02-04	248	0	21911
2023-02-05	249	0	21911
2023-02-06	250	0	21911
2023-02-07	251	0	21911
2023-02-08	252	106	22017
2023-02-09	253	0	22017
2023-02-10	254	0	22017
2023-02-11	255	0	22017
2023-02-12	256	0	22017
2023-02-13	257	0	22017
2023-02-14	258	0	22017
2023-02-15	259	42	22059
2023-02-16	260	0	22059
2023-02-17	261	0	22059
2023-02-18	262	0	22059
2023-02-19	263	0	22059
2023-02-20	264	0	22059
2023-02-21	265	0	22059
2023-02-22	266	39	22098
2023-02-23	267	0	22098
2023-02-24	268	0	22098
2023-02-25	269	0	22098
2023-02-26	270	0	22098
2023-02-27	271	0	22098
2023-02-28	272	0	22098
2023-03-01	273	72	22170
2023-03-02	274	0	22170
2023-03-03	275	0	22170
2023-03-04	276	0	22170
2023-03-05	277	0	22170
2023-03-06	278	0	22170
2023-03-07	279	0	22170
2023-03-08	280	38	22208
2023-03-09	281	0	22208
2023-03-10	282	0	22208
2023-03-11	283	0	22208
2023-03-12	284	0	22208
2023-03-13	285	0	22208
2023-03-14	286	0	22208
2023-03-15	287	28	22236
2023-03-16	288	0	22236
2023-03-17	289	0	22236
2023-03-18	290	0	22236
2023-03-19	291	0	22236
2023-03-20	292	0	22236
2023-03-21	293	0	22236
2023-03-22	294	31	22267
2023-03-23	295	0	22267
2023-03-24	296	0	22267
2023-03-25	297	0	22267
2023-03-26	298	0	22267
2023-03-27	299	0	22267
2023-03-28	300	0	22267
2023-03-29	301	10	22277
2023-03-30	302	0	22277
2023-03-31	303	0	22277
2023-04-01	304	0	22277
2023-04-02	305	0	22277
2023-04-03	306	0	22277
2023-04-04	307	0	22277
2023-04-05	308	8	22285
2023-04-06	309	0	22285
2023-04-07	310	0	22285
2023-04-08	311	0	22285
2023-04-09	312	0	22285
2023-04-10	313	0	22285
2023-04-11	314	0	22285
2023-04-12	315	23	22308
2023-04-13	316	0	22308
2023-04-14	317	0	22308
2023-04-15	318	0	22308
2023-04-16	319	0	22308
2023-04-17	320	0	22308
2023-04-18	321	0	22308
2023-04-19	322	10	22318
2023-04-20	323	0	22318
2023-04-21	324	0	22318
2023-04-22	325	0	22318
2023-04-23	326	0	22318
2023-04-24	327	0	22318
2023-04-25	328	0	22318
2023-04-26	329	11	22329
2023-04-27	330	0	22329
2023-04-28	331	0	22329
2023-04-29	332	0	22329
2023-04-30	333	0	22329

## Sheet: North_AmericaDB
date	Index	new_cases_north_america	total_cases_north_america
2022-06-01	0	103	103
2022-06-02	1	0	103
2022-06-03	2	0	103
2022-06-04	3	0	103
2022-06-05	4	0	103
2022-06-06	5	0	103
2022-06-07	6	0	103
2022-06-08	7	59	162
2022-06-09	8	0	162
2022-06-10	9	0	162
2022-06-11	10	0	162
2022-06-12	11	0	162
2022-06-13	12	0	162
2022-06-14	13	0	162
2022-06-15	14	138	300
2022-06-16	15	0	300
2022-06-17	16	0	300
2022-06-18	17	0	300
2022-06-19	18	0	300
2022-06-20	19	0	300
2022-06-21	20	0	300
2022-06-22	21	145	445
2022-06-23	22	0	445
2022-06-24	23	0	445
2022-06-25	24	0	445
2022-06-26	25	0	445
2022-06-27	26	0	445
2022-06-28	27	0	445
2022-06-29	28	267	712
2022-06-30	29	0	712
2022-07-01	30	0	712
2022-07-02	31	0	712
2022-07-03	32	0	712
2022-07-04	33	0	712
2022-07-05	34	0	712
2022-07-06	35	397	1109
2022-07-07	36	0	1109
2022-07-08	37	0	1109
2022-07-09	38	0	1109
2022-07-10	39	0	1109
2022-07-11	40	0	1109
2022-07-12	41	0	1109
2022-07-13	42	946	2055
2022-07-14	43	0	2055
2022-07-15	44	0	2055
2022-07-16	45	0	2055
2022-07-17	46	0	2055
2022-07-18	47	0	2055
2022-07-19	48	0	2055
2022-07-20	49	1288	3343
2022-07-21	50	0	3343
2022-07-22	51	0	3343
2022-07-23	52	0	3343
2022-07-24	53	0	3343
2022-07-25	54	0	3343
2022-07-26	55	0	3343
2022-07-27	56	2442	5785
2022-07-28	57	0	5785
2022-07-29	58	0	5785
2022-07-30	59	0	5785
2022-07-31	60	0	5785
2022-08-01	61	0	5785
2022-08-02	62	0	5785
2022-08-03	63	2814	8599
2022-08-04	64	0	8599
2022-08-05	65	0	8599
2022-08-06	66	0	8599
2022-08-07	67	0	8599
2022-08-08	68	0	8599
2022-08-09	69	0	8599
2022-08-10	70	3401	12000
2022-08-11	71	0	12000
2022-08-12	72	0	12000
2022-08-13	73	0	12000
2022-08-14	74	0	12000
2022-08-15	75	0	12000
2022-08-16	76	0	12000
2022-08-17	77	3572	15572
2022-08-18	78	0	15572
2022-08-19	79	0	15572
2022-08-20	80	0	15572
2022-08-21	81	0	15572
2022-08-22	82	0	15572
2022-08-23	83	0	15572
2022-08-24	84	3140	18712
2022-08-25	85	0	18712
2022-08-26	86	0	18712
2022-08-27	87	0	18712
2022-08-28	88	0	18712
2022-08-29	89	0	18712
2022-08-30	90	0	18712
2022-08-31	91	2603	21315
2022-09-01	92	0	21315
2022-09-02	93	0	21315
2022-09-03	94	0	21315
2022-09-04	95	0	21315
2022-09-05	96	0	21315
2022-09-06	97	0	21315
2022-09-07	98	2513	23828
2022-09-08	99	0	23828
2022-09-09	100	0	23828
2022-09-10	101	0	23828
2022-09-11	102	0	23828
2022-09-12	103	0	23828
2022-09-13	104	0	23828
2022-09-14	105	1794	25622
2022-09-15	106	0	25622
2022-09-16	107	0	25622
2022-09-17	108	0	25622
2022-09-18	109	0	25622
2022-09-19	110	0	25622
2022-09-20	111	0	25622
2022-09-21	112	1816	27438
2022-09-22	113	0	27438
2022-09-23	114	0	27438
2022-09-24	115	0	27438
2022-09-25	116	0	27438
2022-09-26	117	0	27438
2022-09-27	118	0	27438
2022-09-28	119	1324	28762
2022-09-29	120	0	28762
2022-09-30	121	0	28762
2022-10-01	122	0	28762
2022-10-02	123	0	28762
2022-10-03	124	0	28762
2022-10-04	125	0	28762
2022-10-05	126	1688	30450
2022-10-06	127	0	30450
2022-10-07	128	0	30450
2022-10-08	129	0	30450
2022-10-09	130	0	30450
2022-10-10	131	0	30450
2022-10-11	132	0	30450
2022-10-12	133	606	31056
2022-10-13	134	0	31056
2022-10-14	135	0	31056
2022-10-15	136	0	31056
2022-10-16	137	0	31056
2022-10-17	138	0	31056
2022-10-18	139	0	31056
2022-10-19	140	930	31986
2022-10-20	141	0	31986
2022-10-21	142	0	31986
2022-10-22	143	0	31986
2022-10-23	144	0	31986
2022-10-24	145	0	31986
2022-10-25	146	0	31986
2022-10-26	147	557	32543
2022-10-27	148	0	32543
2022-10-28	149	0	32543
2022-10-29	150	0	32543
2022-10-30	151	0	32543
2022-10-31	152	0	32543
2022-11-01	153	0	32543
2022-11-02	154	655	33198
2022-11-03	155	0	33198
2022-11-04	156	0	33198
2022-11-05	157	0	33198
2022-11-06	158	0	33198
2022-11-07	159	0	33198
2022-11-08	160	0	33198
2022-11-09	161	403	33601
2022-11-10	162	0	33601
2022-11-11	163	0	33601
2022-11-12	164	0	33601
2022-11-13	165	0	33601
2022-11-14	166	0	33601
2022-11-15	167	0	33601
2022-11-16	168	454	34055
2022-11-17	169	0	34055
2022-11-18	170	0	34055
2022-11-19	171	0	34055
2022-11-20	172	0	34055
2022-11-21	173	0	34055
2022-11-22	174	0	34055
2022-11-23	175	261	34316
2022-11-24	176	0	34316
2022-11-25	177	0	34316
2022-11-26	178	0	34316
2022-11-27	179	0	34316
2022-11-28	180	0	34316
2022-11-29	181	0	34316
2022-11-30	182	536	34852
2022-12-01	183	0	34852
2022-12-02	184	0	34852
2022-12-03	185	0	34852
2022-12-04	186	0	34852
2022-12-05	187	0	34852
2022-12-06	188	0	34852
2022-12-07	189	210	35062
2022-12-08	190	0	35062
2022-12-09	191	0	35062
2022-12-10	192	0	35062
2022-12-11	193	0	35062
2022-12-12	194	0	35062
2022-12-13	195	0	35062
2022-12-14	196	93	35155
2022-12-15	197	0	35155
2022-12-16	198	0	35155
2022-12-17	199	0	35155
2022-12-18	200	0	35155
2022-12-19	201	0	35155
2022-12-20	202	0	35155
2022-12-21	203	90	35245
2022-12-22	204	0	35245
2022-12-23	205	0	35245
2022-12-24	206	0	35245
2022-12-25	207	0	35245
2022-12-26	208	0	35245
2022-12-27	209	0	35245
2022-12-28	210	243	35488
2022-12-29	211	0	35488
2022-12-30	212	0	35488
2022-12-31	213	0	35488
2023-01-01	214	0	35488
2023-01-02	215	0	35488
2023-01-03	216	0	35488
2023-01-04	217	152	35640
2023-01-05	218	0	35640
2023-01-06	219	0	35640
2023-01-07	220	0	35640
2023-01-08	221	0	35640
2023-01-09	222	0	35640
2023-01-10	223	0	35640
2023-01-11	224	142	35782
2023-01-12	225	0	35782
2023-01-13	226	0	35782
2023-01-14	227	0	35782
2023-01-15	228	0	35782
2023-01-16	229	0	35782
2023-01-17	230	0	35782
2023-01-18	231	152	35934
2023-01-19	232	0	35934
2023-01-20	233	0	35934
2023-01-21	234	0	35934
2023-01-22	235	0	35934
2023-01-23	236	0	35934
2023-01-24	237	0	35934
2023-01-25	238	192	36126
2023-01-26	239	0	36126
2023-01-27	240	0	36126
2023-01-28	241	0	36126
2023-01-29	242	0	36126
2023-01-30	243	0	36126
2023-01-31	244	0	36126
2023-02-01	245	63	36189
2023-02-02	246	0	36189
2023-02-03	247	0	36189
2023-02-04	248	0	36189
2023-02-05	249	0	36189
2023-02-06	250	0	36189
2023-02-07	251	0	36189
2023-02-08	252	127	36316
2023-02-09	253	0	36316
2023-02-10	254	0	36316
2023-02-11	255	0	36316
2023-02-12	256	0	36316
2023-02-13	257	0	36316
2023-02-14	258	0	36316
2023-02-15	259	62	36378
2023-02-16	260	0	36378
2023-02-17	261	0	36378
2023-02-18	262	0	36378
2023-02-19	263	0	36378
2023-02-20	264	0	36378
2023-02-21	265	0	36378
2023-02-22	266	104	36482
2023-02-23	267	0	36482
2023-02-24	268	0	36482
2023-02-25	269	0	36482
2023-02-26	270	0	36482
2023-02-27	271	0	36482
2023-02-28	272	0	36482
2023-03-01	273	70	36552
2023-03-02	274	0	36552
2023-03-03	275	0	36552
2023-03-04	276	0	36552
2023-03-05	277	0	36552
2023-03-06	278	0	36552
2023-03-07	279	0	36552
2023-03-08	280	85	36637
2023-03-09	281	0	36637
2023-03-10	282	0	36637
2023-03-11	283	0	36637
2023-03-12	284	0	36637
2023-03-13	285	0	36637
2023-03-14	286	0	36637
2023-03-15	287	53	36690
2023-03-16	288	0	36690
2023-03-17	289	0	36690
2023-03-18	290	0	36690
2023-03-19	291	0	36690
2023-03-20	292	0	36690
2023-03-21	293	0	36690
2023-03-22	294	35	36725
2023-03-23	295	0	36725
2023-03-24	296	0	36725
2023-03-25	297	0	36725
2023-03-26	298	0	36725
2023-03-27	299	0	36725
2023-03-28	300	0	36725
2023-03-29	301	64	36789
2023-03-30	302	0	36789
2023-03-31	303	0	36789
2023-04-01	304	0	36789
2023-04-02	305	0	36789
2023-04-03	306	0	36789
2023-04-04	307	0	36789
2023-04-05	308	37	36826
2023-04-06	309	0	36826
2023-04-07	310	0	36826
2023-04-08	311	0	36826
2023-04-09	312	0	36826
2023-04-10	313	0	36826
2023-04-11	314	0	36826
2023-04-12	315	56	36882
2023-04-13	316	0	36882
2023-04-14	317	0	36882
2023-04-15	318	0	36882
2023-04-16	319	0	36882
2023-04-17	320	0	36882
2023-04-18	321	0	36882
2023-04-19	322	22	36904
2023-04-20	323	0	36904
2023-04-21	324	0	36904
2023-04-22	325	0	36904
2023-04-23	326	0	36904
2023-04-24	327	0	36904
2023-04-25	328	0	36904
2023-04-26	329	6	36910
2023-04-27	330	0	36910
2023-04-28	331	0	36910
2023-04-29	332	0	36910
2023-04-30	333	0	36910
